# Supplementary material for: netSmooth: Network-smoothing based imputation for single cell RNA-seq
Source: F1000Res. 2018 Jul 10;7:8. Originally published 2018 Jan 3. [Version 3] doi: 10.12688/f1000research.13511.3 (PMC5814748; doi:10.12688/f1000research.13511.3)
Supplement: Supplementary file 1 [file f1000research-7-16868-s0000.tgz]

Archive with 1 entries (1 files):
- 4da54602-f4d3-4c71-8727-372a734aa257.pdf
